# Supplementary material for: Discharge of treated Fukushima nuclear accident contaminated water: macroscopic and microscopic simulations
Source: Natl Sci Rev. 2021 Nov 26;9(1):nwab209. doi: 10.1093/nsr/nwab209 (PMC8776541; doi:10.1093/nsr/nwab209)
Supplement: nwab209_Supplemental_Files [file nwab209_supplemental_files.zip]

Archive with 5 entries (5 files):
- Movie S1_Macro_T.mp4
- Movie S2_Micro_T.mp4
- Movie S3_Macro_Cs.mp4
- Movie S4_Macro_Sr.mp4
- Supplementary_Data_Clear.docx
